# Supplementary material for: Pucciniamodiolae in North America: distribution and natural host range
Source: MycoKeys. 2018 Sep 11;(39):63–73. doi: 10.3897/mycokeys.39.27378 (PMC6160790; doi:10.3897/mycokeys.39.27378)
Supplement: XML Treatment for Puccinia modiolae [file mycokeys.39.27378-treatment1.xml]

<!DOCTYPE tp:taxon-treatment
  PUBLIC "-//TaxonX//DTD Taxonomic Treatment Publishing DTD v0 20100105//EN" "tax-treatment-NSO.dtd">
<tp:taxon-treatment xmlns:tp="http://www.plazi.org/taxpub"><tp:treatment-meta><kwd-group><label>Taxon classification</label><kwd><named-content xmlns:xlink="http://www.w3.org/1999/xlink" content-type="kingdom">Fungi</named-content></kwd><kwd><named-content xmlns:xlink="http://www.w3.org/1999/xlink" content-type="order">ORDO</named-content></kwd><kwd><named-content xmlns:xlink="http://www.w3.org/1999/xlink" content-type="family">FAMILIA</named-content></kwd></kwd-group><mixed-citation publication-type="journal"><person-group><name><surname>Aime</surname><given-names>M. Catherine</given-names></name><name><surname>Abbasi</surname><given-names>Mehrdad</given-names></name></person-group><article-title><italic><tp:taxon-name><tp:taxon-name-part taxon-name-part-type="genus" reg="Puccinia">Puccinia</tp:taxon-name-part><tp:taxon-name-part taxon-name-part-type="species" reg="modiolae">modiolae</tp:taxon-name-part></tp:taxon-name></italic> in North America: distribution and natural host range</article-title><source>MycoKeys</source><day>11</day><month>9</month><year>2018</year><volume>2018</volume><issue>39</issue><fpage>63</fpage><lpage>73</lpage><pub-id pub-id-type="doi">10.3897/mycokeys.39.27378</pub-id></mixed-citation></tp:treatment-meta><tp:nomenclature><tp:taxon-name>
            <tp:taxon-name-part taxon-name-part-type="genus" reg="Puccinia">Puccinia</tp:taxon-name-part>
            <tp:taxon-name-part taxon-name-part-type="species" reg="modiolae">modiolae</tp:taxon-name-part>
          </tp:taxon-name><tp:taxon-authority>P. Syd. &amp; Syd., Monogr. Uredin. (Lipsiae) 1(3): 478 (1903) [1904]</tp:taxon-authority><tp:nomenclature-citation-list><tp:nomenclature-citation><tp:taxon-name>
                <tp:taxon-name-part taxon-name-part-type="genus" reg="Puccinia">P.</tp:taxon-name-part>
                <tp:taxon-name-part taxon-name-part-type="species" reg="malvacearum">malvacearum</tp:taxon-name-part>
                <tp:taxon-name-part taxon-name-part-type="infraspecific-rank">var.</tp:taxon-name-part>
                <tp:taxon-name-part taxon-name-part-type="variety" reg="modiolae">modiolae</tp:taxon-name-part>
              </tp:taxon-name><comment>Pennington, Anales de la Sociedad Cientifica Argentina 55: 34 (1903). Figures <xref ref-type="fig" rid="F2">2</xref>–<xref ref-type="fig" rid="F4">4</xref>. Syn.</comment></tp:nomenclature-citation></tp:nomenclature-citation-list></tp:nomenclature><tp:treatment-sec sec-type="material" id="SECID0EQAAE"><title>Type:</title><p>Lectotype: on <italic><tp:taxon-name><tp:taxon-name-part taxon-name-part-type="genus" reg="Modiola">Modiola</tp:taxon-name-part><tp:taxon-name-part taxon-name-part-type="species" reg="caroliniana">caroliniana</tp:taxon-name-part></tp:taxon-name></italic> (as <italic><tp:taxon-name><tp:taxon-name-part taxon-name-part-type="genus" reg="Modiola">M.</tp:taxon-name-part><tp:taxon-name-part taxon-name-part-type="species" reg="prostrata">prostrata</tp:taxon-name-part></tp:taxon-name></italic>), Argentina, 1880–1881, C. Spegazzini, Decades Mycologiae Argentinae No. 10, PUR N6057, named as <italic><tp:taxon-name><tp:taxon-name-part taxon-name-part-type="genus" reg="Puccinia">P.</tp:taxon-name-part><tp:taxon-name-part taxon-name-part-type="species" reg="malvacearum">malvacearum</tp:taxon-name-part></tp:taxon-name></italic> (designated here). Isolectotype: BPI 086498.</p></tp:treatment-sec><tp:treatment-sec sec-type="description" id="SECID0EZBAE"><title>Description.</title><p>Spermogonia usually epiphyllous, located on the opposite side of the telia in small groups, globose, 140–150 µm in diameter, yellowish-brown, with abundant and outward growing periphyses (Fig. <xref ref-type="fig" rid="F4">4</xref>). Telia mostly hypophyllous, occasionally on upper side of leaves and on petioles, round, compact, mostly in aggregated groups up to 3 mm in diameter, reddish-brown (Fig. <xref ref-type="fig" rid="F2">2</xref>). Teliospores diverse, with many anomalies because of the concretion of spores, mostly narrowly fusoid or linear, 31–81(–95) × 10.5–20 (–25) µm, attenuated above and below or notched at apex, not or hardly constricted at septum, wall smooth, hyaline to yellowish, 1.5–3 µm at sides, 3–8 µm at apex, pedicel hyaline, thick walled, persistent up to µm 150 µm (Fig. <xref ref-type="fig" rid="F3">3</xref>). One-celled and three-celled spores were rarely seen.</p><fig id="F2" position="float" orientation="portrait"><label>Figure 2.</label><caption><p><italic><tp:taxon-name><tp:taxon-name-part taxon-name-part-type="genus" reg="Puccinia">Puccinia</tp:taxon-name-part><tp:taxon-name-part taxon-name-part-type="species" reg="modiolae">modiolae</tp:taxon-name-part></tp:taxon-name></italic>. <bold>A</bold> on <italic><tp:taxon-name><tp:taxon-name-part taxon-name-part-type="genus" reg="Modiola">Modiola</tp:taxon-name-part><tp:taxon-name-part taxon-name-part-type="species" reg="caroliniana">caroliniana</tp:taxon-name-part></tp:taxon-name></italic>, LA (MCA 3671) <bold>B</bold> on <italic><tp:taxon-name><tp:taxon-name-part taxon-name-part-type="genus" reg="Alcea">Alcea</tp:taxon-name-part><tp:taxon-name-part taxon-name-part-type="species" reg="rosea">rosea</tp:taxon-name-part></tp:taxon-name></italic>, IN (MCA 5059).</p></caption><graphic xmlns:xlink="http://www.w3.org/1999/xlink" xlink:href="mycokeys-39-063-g002.jpg" position="float" orientation="portrait" xlink:type="simple" id="oo_228120.jpg"/></fig><fig id="F3" position="float" orientation="portrait"><label>Figure 3.</label><caption><p>Teliospores of <italic><tp:taxon-name><tp:taxon-name-part taxon-name-part-type="genus" reg="Puccinia">Puccinia</tp:taxon-name-part><tp:taxon-name-part taxon-name-part-type="species" reg="modiolae">modiolae</tp:taxon-name-part></tp:taxon-name></italic>: <bold>A–B</bold> on <italic><tp:taxon-name><tp:taxon-name-part taxon-name-part-type="genus" reg="Modiola">Modiola</tp:taxon-name-part><tp:taxon-name-part taxon-name-part-type="species" reg="caroliniana">caroliniana</tp:taxon-name-part></tp:taxon-name></italic> (Lectotype PUR N6057) <bold>C</bold> on <italic><tp:taxon-name><tp:taxon-name-part taxon-name-part-type="genus" reg="Modiola">M.</tp:taxon-name-part><tp:taxon-name-part taxon-name-part-type="species" reg="caroliniana">caroliniana</tp:taxon-name-part></tp:taxon-name></italic> (PUR N12041) <bold>D</bold> on <italic><tp:taxon-name><tp:taxon-name-part taxon-name-part-type="genus" reg="Modiola">M.</tp:taxon-name-part><tp:taxon-name-part taxon-name-part-type="species" reg="caroliniana">caroliniana</tp:taxon-name-part></tp:taxon-name></italic> (PUR N12040) <bold>E</bold> on <italic><tp:taxon-name><tp:taxon-name-part taxon-name-part-type="genus" reg="Modiola">M.</tp:taxon-name-part><tp:taxon-name-part taxon-name-part-type="species" reg="caroliniana">caroliniana</tp:taxon-name-part></tp:taxon-name></italic> (PUR N12550); <bold>F</bold> on <italic><tp:taxon-name><tp:taxon-name-part taxon-name-part-type="genus" reg="Modiola">M.</tp:taxon-name-part><tp:taxon-name-part taxon-name-part-type="species" reg="caroliniana">caroliniana</tp:taxon-name-part></tp:taxon-name></italic> (PUR <ext-link xmlns:xlink="http://www.w3.org/1999/xlink" ext-link-type="gen" xlink:href="N12552" xlink:type="simple">N12552</ext-link>) <bold>G</bold> on <italic><tp:taxon-name><tp:taxon-name-part taxon-name-part-type="genus" reg="Alcea">Alcea</tp:taxon-name-part><tp:taxon-name-part taxon-name-part-type="species" reg="rosea">rosea</tp:taxon-name-part></tp:taxon-name></italic> (PUR N12039). Scale bars: 10 µm.</p></caption><graphic xmlns:xlink="http://www.w3.org/1999/xlink" xlink:href="mycokeys-39-063-g003.jpg" position="float" orientation="portrait" xlink:type="simple" id="oo_228121.jpg"/></fig><fig id="F4" position="float" orientation="portrait"><label>Figure 4.</label><caption><p><italic><tp:taxon-name><tp:taxon-name-part taxon-name-part-type="genus" reg="Puccinia">Puccinia</tp:taxon-name-part><tp:taxon-name-part taxon-name-part-type="species" reg="modiolae">modiolae</tp:taxon-name-part></tp:taxon-name></italic> on <italic><tp:taxon-name><tp:taxon-name-part taxon-name-part-type="genus" reg="Modiola">Modiola</tp:taxon-name-part><tp:taxon-name-part taxon-name-part-type="species" reg="caroliniana">caroliniana</tp:taxon-name-part></tp:taxon-name></italic> (PUR N12551) <bold>A</bold> Spermogonium in connection with telium <bold>B</bold> Spermogonia with mass of spermatia on top. Scale bars: 25 µm.</p></caption><graphic xmlns:xlink="http://www.w3.org/1999/xlink" xlink:href="mycokeys-39-063-g004.jpg" position="float" orientation="portrait" xlink:type="simple" id="oo_228122.jpg"/></fig></tp:treatment-sec><tp:treatment-sec sec-type="material" id="SECID0EKIAE"><title>Specimens examined.</title><p><bold><italic><tp:taxon-name><tp:taxon-name-part taxon-name-part-type="genus" reg="Puccinia">Puccinia</tp:taxon-name-part><tp:taxon-name-part taxon-name-part-type="species" reg="modiolae">modiolae</tp:taxon-name-part></tp:taxon-name></italic></bold> – ARGENTINA: on <italic><tp:taxon-name><tp:taxon-name-part taxon-name-part-type="genus" reg="Modiola">Modiola</tp:taxon-name-part><tp:taxon-name-part taxon-name-part-type="species" reg="caroliniana">caroliniana</tp:taxon-name-part></tp:taxon-name></italic> (as <italic><tp:taxon-name><tp:taxon-name-part taxon-name-part-type="genus" reg="Modiola">M.</tp:taxon-name-part><tp:taxon-name-part taxon-name-part-type="species" reg="prostrata">prostrata</tp:taxon-name-part></tp:taxon-name></italic>), C. Spegazzini, Decades Mycologiae Argentinae No. 10, 1880–1881 (Lectotype, PUR N6057, as <italic><tp:taxon-name><tp:taxon-name-part taxon-name-part-type="genus" reg="Puccinia">P.</tp:taxon-name-part><tp:taxon-name-part taxon-name-part-type="species" reg="malvacearum">malvacearum</tp:taxon-name-part></tp:taxon-name></italic>; Isolectotype, BPI 086498, as <italic><tp:taxon-name><tp:taxon-name-part taxon-name-part-type="genus" reg="Puccinia">P.</tp:taxon-name-part><tp:taxon-name-part taxon-name-part-type="species" reg="malvacearum">malvacearum</tp:taxon-name-part></tp:taxon-name></italic>). USA: Indiana, Tippecanoe Co., Lafayette, <italic><tp:taxon-name><tp:taxon-name-part taxon-name-part-type="genus" reg="Alcea">Alcea</tp:taxon-name-part><tp:taxon-name-part taxon-name-part-type="species" reg="rosea">rosea</tp:taxon-name-part></tp:taxon-name></italic> L., M.C. Aime, MCA5059, 2012 Nov 05 (PUR N12038; GenBank accession #<ext-link xmlns:xlink="http://www.w3.org/1999/xlink" ext-link-type="gen" xlink:href="MH742985" xlink:type="simple">MH742985</ext-link>); <italic><tp:taxon-name><tp:taxon-name-part taxon-name-part-type="genus" reg="Alcea">A.</tp:taxon-name-part><tp:taxon-name-part taxon-name-part-type="species" reg="rosea">rosea</tp:taxon-name-part></tp:taxon-name></italic>, M.C. Aime, MCA5042, 2012 Oct 01 (PUR N12039; GenBank accession #<ext-link xmlns:xlink="http://www.w3.org/1999/xlink" ext-link-type="gen" xlink:href="MH742978" xlink:type="simple">MH742978</ext-link>); West Lafayette, Purdue University Campus, <italic><tp:taxon-name><tp:taxon-name-part taxon-name-part-type="genus" reg="Malva">Malva</tp:taxon-name-part><tp:taxon-name-part taxon-name-part-type="species" reg="sylvestris">sylvestris</tp:taxon-name-part></tp:taxon-name></italic> L., Amnat Eamvijarn, MCA6961, 2016 Sept 16 (PUR N15171; GenBank accession #<ext-link xmlns:xlink="http://www.w3.org/1999/xlink" ext-link-type="gen" xlink:href="MH742977" xlink:type="simple">MH742977</ext-link>); Louisiana, East Baton Rouge Parish, Baton Rouge, Louisiana State University campus, <italic><tp:taxon-name><tp:taxon-name-part taxon-name-part-type="genus" reg="Modiola">M.</tp:taxon-name-part><tp:taxon-name-part taxon-name-part-type="species" reg="caroliniana">caroliniana</tp:taxon-name-part></tp:taxon-name></italic> (L.) G. Don, Amnat Eamvijarn, U1374, July 2008 (PUR N12550; GenBank accession #<ext-link xmlns:xlink="http://www.w3.org/1999/xlink" ext-link-type="gen" xlink:href="MH742981" xlink:type="simple">MH742981</ext-link>); <italic><tp:taxon-name><tp:taxon-name-part taxon-name-part-type="genus" reg="Modiola">M.</tp:taxon-name-part><tp:taxon-name-part taxon-name-part-type="species" reg="caroliniana">caroliniana</tp:taxon-name-part></tp:taxon-name></italic>, M.C. Aime, MCA3680, 2009 Mar 26 (PUR N12040; GenBank accession #<ext-link xmlns:xlink="http://www.w3.org/1999/xlink" ext-link-type="gen" xlink:href="MH742980" xlink:type="simple">MH742980</ext-link>); <italic><tp:taxon-name><tp:taxon-name-part taxon-name-part-type="genus" reg="Modiola">M.</tp:taxon-name-part><tp:taxon-name-part taxon-name-part-type="species" reg="caroliniana">caroliniana</tp:taxon-name-part></tp:taxon-name></italic>, Don Ferrin, MCA3565, 2008 Mar 14 (PUR N12547, GenBank accession #<ext-link xmlns:xlink="http://www.w3.org/1999/xlink" ext-link-type="gen" xlink:href="MH742975" xlink:type="simple">MH742975</ext-link>); LSU Campus parking lot, <italic><tp:taxon-name><tp:taxon-name-part taxon-name-part-type="genus" reg="Modiola">M.</tp:taxon-name-part><tp:taxon-name-part taxon-name-part-type="species" reg="caroliniana">caroliniana</tp:taxon-name-part></tp:taxon-name></italic>, Don Ferrin, MCA3589, 2008 May 14 (PUR N12552; GenBank accession #<ext-link xmlns:xlink="http://www.w3.org/1999/xlink" ext-link-type="gen" xlink:href="MH742979" xlink:type="simple">MH742979</ext-link>); Baton Rouge, private house, <tp:taxon-name><tp:taxon-name-part taxon-name-part-type="family">Malvaceae</tp:taxon-name-part></tp:taxon-name> sp., Chris Clark, MCA4228, 2011 May 09 (PUR N22678; GenBank accession #<ext-link xmlns:xlink="http://www.w3.org/1999/xlink" ext-link-type="gen" xlink:href="MH742984" xlink:type="simple">MH742984</ext-link>); Bossier Parish, Red River Research Station, <italic><tp:taxon-name><tp:taxon-name-part taxon-name-part-type="genus" reg="Modiola">M.</tp:taxon-name-part><tp:taxon-name-part taxon-name-part-type="species" reg="caroliniana">caroliniana</tp:taxon-name-part></tp:taxon-name></italic>, M.C. Aime, MCA4719, 2012 Apr 19 (PUR N12551); Evangeline Parish, Mamou, Main Street, <tp:taxon-name><tp:taxon-name-part taxon-name-part-type="family">Malvaceae</tp:taxon-name-part></tp:taxon-name> sp., M.C. Aime, MCA3523, 2008 Feb 05 (PUR N22676); Tangipahoa Parish, 10 mi East of Independence, <italic><tp:taxon-name><tp:taxon-name-part taxon-name-part-type="genus" reg="Modiola">M.</tp:taxon-name-part><tp:taxon-name-part taxon-name-part-type="species" reg="caroliniana">caroliniana</tp:taxon-name-part></tp:taxon-name></italic>, Charles Rush, MCA3854, 2009 Oct 22 (PUR N12549; GenBank accession #<ext-link xmlns:xlink="http://www.w3.org/1999/xlink" ext-link-type="gen" xlink:href="MH742982" xlink:type="simple">MH742982</ext-link>); St. James Parish, Convent, on the River Road in lawn next to Manresa House of Retreats, <italic><tp:taxon-name><tp:taxon-name-part taxon-name-part-type="genus" reg="Modiola">M.</tp:taxon-name-part><tp:taxon-name-part taxon-name-part-type="species" reg="caroliniana">caroliniana</tp:taxon-name-part></tp:taxon-name></italic>, M.C. Aime &amp; Tom Bruns, MCA3671, 2009 Jan 22 (PUR N12546); Orleans Parish, New Orleans, private residence, <tp:taxon-name><tp:taxon-name-part taxon-name-part-type="family">Malvaceae</tp:taxon-name-part></tp:taxon-name> sp., Beth Kennedy, U1663, 2017 Mar 03 (PUR N22654; GenBank accession #<ext-link xmlns:xlink="http://www.w3.org/1999/xlink" ext-link-type="gen" xlink:href="MH742983" xlink:type="simple">MH742983</ext-link>); <italic><tp:taxon-name><tp:taxon-name-part taxon-name-part-type="genus" reg="Modiola">Modiola</tp:taxon-name-part></tp:taxon-name></italic> sp., M.C. Aime, MCA3568, 2008 Mar 23 (PUR N16658); Texas, Harris Co., Shell Station on Rt. 146, Seabrook Waterfront District, <italic><tp:taxon-name><tp:taxon-name-part taxon-name-part-type="genus" reg="Modiola">M.</tp:taxon-name-part><tp:taxon-name-part taxon-name-part-type="species" reg="caroliniana">caroliniana</tp:taxon-name-part></tp:taxon-name></italic>, M.C. Aime, MCA3717, 2009 May 04 (PUR N12041; GenBank accession #<ext-link xmlns:xlink="http://www.w3.org/1999/xlink" ext-link-type="gen" xlink:href="MH742976" xlink:type="simple">MH742976</ext-link>). BRAZIL: Sao Paulo, <italic><tp:taxon-name><tp:taxon-name-part taxon-name-part-type="genus" reg="Alcea">Alcea</tp:taxon-name-part><tp:taxon-name-part taxon-name-part-type="species" reg="rosea">rosea</tp:taxon-name-part></tp:taxon-name></italic>, M. Figueiredo, J. Hennen s.n., 1999 Jan 12 (PUR N15322).</p><p><bold><italic><tp:taxon-name><tp:taxon-name-part taxon-name-part-type="genus" reg="Puccinia">Puccinia</tp:taxon-name-part><tp:taxon-name-part taxon-name-part-type="species" reg="heterogenea">heterogenea</tp:taxon-name-part></tp:taxon-name></italic></bold> – PERU: Cajamarca Provence, Shudall, <italic><tp:taxon-name><tp:taxon-name-part taxon-name-part-type="genus" reg="Malva">Malva</tp:taxon-name-part></tp:taxon-name></italic> sp., Jorge Diaz Valderrama, U1568, 2014 Dec 30 (PUR N12885; GenBank accession #<ext-link xmlns:xlink="http://www.w3.org/1999/xlink" ext-link-type="gen" xlink:href="MH743006" xlink:type="simple">MH743006</ext-link>).</p><p><bold><italic><tp:taxon-name><tp:taxon-name-part taxon-name-part-type="genus" reg="Puccinia">Puccinia</tp:taxon-name-part><tp:taxon-name-part taxon-name-part-type="species" reg="heterospora">heterospora</tp:taxon-name-part></tp:taxon-name></italic></bold> – USA: Florida, Monroe Co., Marathon, <italic><tp:taxon-name><tp:taxon-name-part taxon-name-part-type="genus" reg="Herissantia">Herissantia</tp:taxon-name-part><tp:taxon-name-part taxon-name-part-type="species" reg="crispa">crispa</tp:taxon-name-part></tp:taxon-name></italic> (L.) Briz., M.C. Aime, MCA2876, 2004 Dec 31 (PUR N22677; GenBank accession #<ext-link xmlns:xlink="http://www.w3.org/1999/xlink" ext-link-type="gen" xlink:href="MH742974" xlink:type="simple">MH742974</ext-link>).</p><p><bold><italic><tp:taxon-name><tp:taxon-name-part taxon-name-part-type="genus" reg="Puccinia">Puccinia</tp:taxon-name-part><tp:taxon-name-part taxon-name-part-type="species" reg="malvacearum">malvacearum</tp:taxon-name-part></tp:taxon-name></italic></bold> –USA: California, Alameda Co., Berkeley, <italic><tp:taxon-name><tp:taxon-name-part taxon-name-part-type="genus" reg="Alcea">Alcea</tp:taxon-name-part><tp:taxon-name-part taxon-name-part-type="species" reg="rosea">rosea</tp:taxon-name-part></tp:taxon-name></italic>, M.C. Aime, MCA6367, 2016 Aug 05 (PUR N15060; GenBank accession #<ext-link xmlns:xlink="http://www.w3.org/1999/xlink" ext-link-type="gen" xlink:href="MH743003" xlink:type="simple">MH743003</ext-link>); Idaho, Gem Co., <italic><tp:taxon-name><tp:taxon-name-part taxon-name-part-type="genus" reg="Alcea">Alcea</tp:taxon-name-part><tp:taxon-name-part taxon-name-part-type="species" reg="rosea">rosea</tp:taxon-name-part></tp:taxon-name></italic>, Krishna Mohan, U888, 2006 May 26 (BPI 878033; GenBank accession #MH742996); Canyon Co., Parma, <italic><tp:taxon-name><tp:taxon-name-part taxon-name-part-type="genus" reg="Alcea">Alcea</tp:taxon-name-part></tp:taxon-name></italic> sp., Ram Sampangi, U1384, April 2009 (PUR N16292; GenBank accession #<ext-link xmlns:xlink="http://www.w3.org/1999/xlink" ext-link-type="gen" xlink:href="MH742995" xlink:type="simple">MH742995</ext-link>); <italic><tp:taxon-name><tp:taxon-name-part taxon-name-part-type="genus" reg="Malva">Malva</tp:taxon-name-part><tp:taxon-name-part taxon-name-part-type="species" reg="neglecta">neglecta</tp:taxon-name-part></tp:taxon-name></italic>, Krishna Mohan, U1277, 2007 (PUR N16174; GenBank accession #<ext-link xmlns:xlink="http://www.w3.org/1999/xlink" ext-link-type="gen" xlink:href="MH743002" xlink:type="simple">MH743002</ext-link>); TURKEY: Bingöl Province, <italic><tp:taxon-name><tp:taxon-name-part taxon-name-part-type="genus" reg="Lavatera">Lavatera</tp:taxon-name-part><tp:taxon-name-part taxon-name-part-type="species" reg="trimestris">trimestris</tp:taxon-name-part></tp:taxon-name></italic>, Lütfi Behçet, U1562, Jun 21 2014 (PUR N11582; GenBank accession #<ext-link xmlns:xlink="http://www.w3.org/1999/xlink" ext-link-type="gen" xlink:href="MH743004" xlink:type="simple">MH743004</ext-link>); SPAIN: Córdoba Province, near Montilla, <italic><tp:taxon-name><tp:taxon-name-part taxon-name-part-type="genus" reg="Malva">Malva</tp:taxon-name-part><tp:taxon-name-part taxon-name-part-type="species" reg="sylvestris">sylvestris</tp:taxon-name-part></tp:taxon-name></italic>, Walter J. Kaiser, U928, 2006 May 19 (BPI 878041; GenBank accession #<ext-link xmlns:xlink="http://www.w3.org/1999/xlink" ext-link-type="gen" xlink:href="MH742988" xlink:type="simple">MH742988</ext-link>); <italic><tp:taxon-name><tp:taxon-name-part taxon-name-part-type="genus" reg="Malva">M.</tp:taxon-name-part><tp:taxon-name-part taxon-name-part-type="species" reg="sylvestris">sylvestris</tp:taxon-name-part></tp:taxon-name></italic>, Walter J. Kaiser, U981, 2006 May 19 (BPI 878046; GenBank accession #<ext-link xmlns:xlink="http://www.w3.org/1999/xlink" ext-link-type="gen" xlink:href="MH742997" xlink:type="simple">MH742997</ext-link>); edge of wheat field, <italic><tp:taxon-name><tp:taxon-name-part taxon-name-part-type="genus" reg="Malva">M.</tp:taxon-name-part><tp:taxon-name-part taxon-name-part-type="species" reg="sylvestris">sylvestris</tp:taxon-name-part></tp:taxon-name></italic>, Walter J. Kaiser, U929, 2006 May 21 (BPI 878042; GenBank accession #<ext-link xmlns:xlink="http://www.w3.org/1999/xlink" ext-link-type="gen" xlink:href="MH743000" xlink:type="simple">MH743000</ext-link>); Cabra, edge of olive grove at Centro de Investigacion y Foirmacion Agraria, <italic><tp:taxon-name><tp:taxon-name-part taxon-name-part-type="genus" reg="Malva">M.</tp:taxon-name-part><tp:taxon-name-part taxon-name-part-type="species" reg="sylvestris">sylvestris</tp:taxon-name-part></tp:taxon-name></italic>, Walter J. Kaiser, U970, 2006 May 15 (BPI 878044; GenBank accession #<ext-link xmlns:xlink="http://www.w3.org/1999/xlink" ext-link-type="gen" xlink:href="MH742991" xlink:type="simple">MH742991</ext-link>); <italic><tp:taxon-name><tp:taxon-name-part taxon-name-part-type="genus" reg="Malva">M.</tp:taxon-name-part><tp:taxon-name-part taxon-name-part-type="species" reg="sylvestris">sylvestris</tp:taxon-name-part></tp:taxon-name></italic>, Walter J. Kaiser, U956, 2006 May 15 (BPI 878043; GenBank accession #<ext-link xmlns:xlink="http://www.w3.org/1999/xlink" ext-link-type="gen" xlink:href="MH742994" xlink:type="simple">MH742994</ext-link>); near Carcabury, <italic><tp:taxon-name><tp:taxon-name-part taxon-name-part-type="genus" reg="Alcea">Alcea</tp:taxon-name-part></tp:taxon-name></italic> sp., Walter J. Kaiser, U1258, April 2007 (PUR N16156; GenBank accession #<ext-link xmlns:xlink="http://www.w3.org/1999/xlink" ext-link-type="gen" xlink:href="MH743005" xlink:type="simple">MH743005</ext-link>); Córdoba, Colegio Mayor Universitario, Nuestra Senora de la Asuncion, Avenida Menendez Pidal, <italic><tp:taxon-name><tp:taxon-name-part taxon-name-part-type="genus" reg="Lavatera">Lavatera</tp:taxon-name-part><tp:taxon-name-part taxon-name-part-type="species" reg="cretica">cretica</tp:taxon-name-part></tp:taxon-name></italic>, Walter J. Kaiser, U958, 2006 May 09 (BPI 878038; GenBank accession #<ext-link xmlns:xlink="http://www.w3.org/1999/xlink" ext-link-type="gen" xlink:href="MH742998" xlink:type="simple">MH742998</ext-link>); <italic><tp:taxon-name><tp:taxon-name-part taxon-name-part-type="genus" reg="Lavatera">L.</tp:taxon-name-part><tp:taxon-name-part taxon-name-part-type="species" reg="cretica">cretica</tp:taxon-name-part></tp:taxon-name></italic>, Walter J. Kaiser, U916, 2006 May 09 (BPI 878035; GenBank accession #<ext-link xmlns:xlink="http://www.w3.org/1999/xlink" ext-link-type="gen" xlink:href="MH742999" xlink:type="simple">MH742999</ext-link>); Malaga Province, outskirts of El Burgo, <italic><tp:taxon-name><tp:taxon-name-part taxon-name-part-type="genus" reg="Alcea">Alcea</tp:taxon-name-part><tp:taxon-name-part taxon-name-part-type="species" reg="rosea">rosea</tp:taxon-name-part></tp:taxon-name></italic>, U937, 2006 May 27 (BPI 875152; GenBank accession #<ext-link xmlns:xlink="http://www.w3.org/1999/xlink" ext-link-type="gen" xlink:href="MH742989" xlink:type="simple">MH742989</ext-link>); <italic><tp:taxon-name><tp:taxon-name-part taxon-name-part-type="genus" reg="Alcea">A.</tp:taxon-name-part><tp:taxon-name-part taxon-name-part-type="species" reg="rosea">rosea</tp:taxon-name-part></tp:taxon-name></italic>, Walter J. Kaiser, U989, 2006 May 27 (BPI 878034; GenBank accession #<ext-link xmlns:xlink="http://www.w3.org/1999/xlink" ext-link-type="gen" xlink:href="MH742990" xlink:type="simple">MH742990</ext-link>); Jaén Province, Baéza, <italic><tp:taxon-name><tp:taxon-name-part taxon-name-part-type="genus" reg="Lavatera">L.</tp:taxon-name-part><tp:taxon-name-part taxon-name-part-type="species" reg="cretica">cretica</tp:taxon-name-part></tp:taxon-name></italic>, Walter J. Kaiser, U974, 2006 May 19 (BPI 878040; GenBank accession #<ext-link xmlns:xlink="http://www.w3.org/1999/xlink" ext-link-type="gen" xlink:href="MH742993" xlink:type="simple">MH742993</ext-link>); <italic><tp:taxon-name><tp:taxon-name-part taxon-name-part-type="genus" reg="Lavatera">L.</tp:taxon-name-part><tp:taxon-name-part taxon-name-part-type="species" reg="cretica">cretica</tp:taxon-name-part></tp:taxon-name></italic>, Walter J. Kaiser, U922, 2006 May 19 (BPI 878036; GenBank accession #<ext-link xmlns:xlink="http://www.w3.org/1999/xlink" ext-link-type="gen" xlink:href="MH743001" xlink:type="simple">MH743001</ext-link>); GERMANY, Thuringia, Weimar, <italic><tp:taxon-name><tp:taxon-name-part taxon-name-part-type="genus" reg="Alcea">A.</tp:taxon-name-part><tp:taxon-name-part taxon-name-part-type="species" reg="rosea">rosea</tp:taxon-name-part></tp:taxon-name></italic>, G.R.W. Arnold, U474, 2004 Jun 22 (BPI 878032; GenBank accession #<ext-link xmlns:xlink="http://www.w3.org/1999/xlink" ext-link-type="gen" xlink:href="MH742992" xlink:type="simple">MH742992</ext-link>).</p><p><bold><italic><tp:taxon-name><tp:taxon-name-part taxon-name-part-type="genus" reg="Puccinia">Puccinia</tp:taxon-name-part><tp:taxon-name-part taxon-name-part-type="species" reg="malvastri">malvastri</tp:taxon-name-part></tp:taxon-name></italic></bold> –Arizona, Cochise, Cottonwood Canyon, Peloncillo Mountains, <italic><tp:taxon-name><tp:taxon-name-part taxon-name-part-type="genus" reg="Sphaeralcea">Sphaeralcea</tp:taxon-name-part></tp:taxon-name></italic> sp., George Cummins 61265, 1961 Sep 27 (topotype, PUR 59015).</p><p><bold><italic><tp:taxon-name><tp:taxon-name-part taxon-name-part-type="genus" reg="Puccinia">Puccinia</tp:taxon-name-part><tp:taxon-name-part taxon-name-part-type="species" reg="sherardiana">sherardiana</tp:taxon-name-part></tp:taxon-name></italic></bold> sensu <xref ref-type="bibr" rid="B4">Arthur (1922)</xref>–USA: Idaho, Canyon Co., Parma, <italic><tp:taxon-name><tp:taxon-name-part taxon-name-part-type="genus" reg="Sphaeralcea">Sphaeralcea</tp:taxon-name-part><tp:taxon-name-part taxon-name-part-type="species" reg="grossulariifolia">grossulariifolia</tp:taxon-name-part></tp:taxon-name></italic> (Hook. &amp; Arn.) Rydb., Ram Sampangi, U1383, April 2009 (PUR N12548; GenBank accession #<ext-link xmlns:xlink="http://www.w3.org/1999/xlink" ext-link-type="gen" xlink:href="MH742986" xlink:type="simple">MH742986</ext-link>); <italic><tp:taxon-name><tp:taxon-name-part taxon-name-part-type="genus" reg="Sphaeralcea">S.</tp:taxon-name-part><tp:taxon-name-part taxon-name-part-type="species" reg="grossulariifolia">grossulariifolia</tp:taxon-name-part></tp:taxon-name></italic>, Krishna Mohan, U1554, 2009 Aug 18 (PUR N11663; GenBank accession #<ext-link xmlns:xlink="http://www.w3.org/1999/xlink" ext-link-type="gen" xlink:href="MH742987" xlink:type="simple">MH742987</ext-link>).</p><p><bold><italic><tp:taxon-name><tp:taxon-name-part taxon-name-part-type="genus" reg="Puccinia">Puccinia</tp:taxon-name-part><tp:taxon-name-part taxon-name-part-type="species" reg="sphaeralceae">sphaeralceae</tp:taxon-name-part></tp:taxon-name></italic></bold> –New Mexico, Mesilla Park, <italic><tp:taxon-name><tp:taxon-name-part taxon-name-part-type="genus" reg="Sphaeralcea">Sphaeralcea</tp:taxon-name-part><tp:taxon-name-part taxon-name-part-type="species" reg="angustifolia">angustifolia</tp:taxon-name-part></tp:taxon-name></italic>, T. Cockerell 3478, 1896 Aug 01 (isotype, PUR 39636).</p></tp:treatment-sec><ref-list><ref id="B4"><mixed-citation xmlns:xlink="http://www.w3.org/1999/xlink" xlink:type="simple"><person-group><name name-style="western"><surname>Arthur</surname><given-names>JC</given-names></name></person-group> (<year>1922</year>) <tp:taxon-name><tp:taxon-name-part taxon-name-part-type="order">Uredinales</tp:taxon-name-part></tp:taxon-name> – <tp:taxon-name>Aecidiaceae</tp:taxon-name>. North American Flora 7(8): 543.</mixed-citation></ref></ref-list></tp:taxon-treatment>
